# Supplementary material for: Enhancing the Bioactive Properties of Sugarcane Vinegar Through Caesalpinia sappan Extract Supplementation: A Novel Approach for Functional Beverage Development
Source: Antioxidants (Basel). 2025 May 14;14(5):590. doi: 10.3390/antiox14050590 (PMC12108335; doi:10.3390/antiox14050590)
Supplement: Supplementary file 1 [file antioxidants-14-00590-s001.zip]

Archive with 1 entries (1 files):
- antioxidants-3592855-supplementary.pdf
